# Supplementary material for: The CRISPR genotypes and genetic diversity of different serogroups of nontyphoidal Salmonella in Guizhou Province, 2013–2018
Source: PLoS One. 2022 Dec 15;17(12):e0278321. doi: 10.1371/journal.pone.0278321 (PMC9754226; doi:10.1371/journal.pone.0278321)
Supplement: S1 Table — (XLSX) [file pone.0278321.s001.xlsx]

## Sheet: Sheet1
Table S1 981 spacer sequences of CRISPR loci for 342 nontyphoidal Salmonella strains from Guizhou province, China
Number	Spacer name	DNA sequence (5'-3')	CRISPR loci
1	STM1	TTTTCAGCCCTTGTCGACTGCGGAACGCCCCT	1
2	STM2	GCGAAATAGTGGGGAAAAACCCCTGGTTAACC	1
3	STM3	TAGGCCTTGATACCATCGCTCGCACCTCGTCA	1
4	STM25	GTTTATTACTGCTTAGTTAATTAATGGGTTGC	1
5	STM26	AGGCGAATAATCTCTAATAGTCTCAATTCGTT	1
6	STM27	TAAATCTGGCGTCGAGACATTCGAAATAGTGC	1
7	STM4	TCTTTTGATTTTGCTGCGATGTTATAACCAGA	1
8	STM5	TATCCACATATACCCGCAATCATATTCAAGAA	1
9	STM6	AATCACTGCGGGGGTATTTAGCGGAAACGGCT	1
10	STM8	GCACCTCGAAACGGTTTTAAAACACTACCGTTT	1
11	STM9	TGGACCGATGGGGCCAACATCGCCGAACGTGG	1
12	STM10	GTTACGTTCGGTAAATGGAAAGCGGCGAATAT	1
13	STM11	CCAGAAAGTGCCGGTAGTGCCTGATGAACGAC	1
14	STM12	CGCGCCCACTTCCGTAAAATACAGATAATCCA	1
15	STM28	GGCAGCGGGCGAGGCAAACACATTCGGGGCGT	1
16	STM13	GGTAATTTCTCATCTAACAGCCTGTACGCCTC	1
17	STM14	GAATCTAATGCAACAGATGAATAAACACGTAA	1
18	STM15	TCTTTATCGTCAATGCGAAATTTTCCGCGACG	1
19	STM16	TCCCATTCACCAACAACAATATCGCCCTGCAA	1
20	STM17	CGTTGCGTCAGGTTGATCCAGTGCGTCAGCGG	1
21	STM18	TCTCGGTCTCGGTCTCGGTCTCGGTAGTGACG	1
22	STM19	ACTTCCTTCAGTCTTAACGATAATCCGCAACG	1
23	STM20	GCAAAATAGCGATGAGCTGGCTACGCCCACTGG	1
24	STM29	AGCCGGCGCGAGCCTGGAGGGTTGAATAATGG	1
25	STM30	CAATCTCGCATTCGTTACCCCACCTGCATTTT	1
26	STM21	GAGGGGATAGGAGTTACGATCCAGCCTGGTTG	1
27	STM22	GTGGTTGCAGACCAATCAGCCCGCCAGCGGTT	1
28	STM24	CAGCACGAAAAATTATTTACTGTCGTTGCTCA	1
29	STM31	TGTAACAGTCCGTCGTTAATCAGCGCGGTGGG	1
30	STM8var2	GCTCCTCGAACCGATTATAAAACACTACCGTTT	1
31	STM18var1	TCTCGGTCTCGGTCTCGGTCTCGGTCTCGGTAGTGACG	1
32	Unknown1	CATCCACATCTACCGGAATACGTATTCGAGAA	1
33	STMB0	ATCTTCATATTGCGTGACGCTGCCGATGAACG	2
34	STMB32	TCTTTATCAGCTAACCATTTCCAGAACTCGTC	2
35	STMB1	TATAATATGAATTAATTTTTGCGCATAACCTG	2
36	STMB2	TGCCCGTTCTGCCTCTTCGCACTCTCGATCAA	2
37	STMB3	TGCGTAATGGGCTACCTGAACTTCACATATCC	2
38	STMB4	ATTAAGCGCGCAAAGTTTGGGTTAATTGGACA	2
39	STMB5	CGTATTCGTCACACAGCCCCGTCCAGAAATGA	2
40	STMB6	TAACGAACTGAATAAAATGTCAGAAAGTGACG	2
41	STMB7	GCAGCTTAGCGACGAAATTAAAACCGAACTCAC	2
42	STMB8	TGCCAGTGACTACAGAAGCGTCGCTATCGGGG	2
43	STMB9	ACCGATAAACAACCGCATAGCCTCTTTCGTTT	2
44	STMB10	TGCTCAATAACGTCGTAAATAGCGTAAGCTGG	2
45	STMB11	TATTTCGCCTTCGGCACTGACGTCACCGTCAA	2
46	STMB12	GTCGCGTTCGTTGCCGGTATAGACCAGCGTCA	2
47	STMB13	ATCGAATCGAAACCCCAGCCACAGAAATAATT	2
48	STMB14	GCTCATGTCAAACGCCATCAGCGTTCCGGCAT	2
49	STMB15	AATCGCCAGCCTCGGAAATATTCCATCCTCCG	2
50	STMB16	AGGAACTAAACAGCCTGACCGTTGAGGATCTG	2
51	STMB17	ACCGGACAAATCTTTTTTTTCCTGTTCCTGTT	2
52	HadB20	GGGCGGTCCCCGGCCTCAATACCGCGCTGACG	2
53	STMB34	TTGAGGTGCCGCTTGCCGTTCTTCTGTTTTTT	2
54	STMB18	GGGCACTATGAACGGATCGGCGCTGATGCCGG	2
55	STMB19	GGTAAAGCCACACCATTTTTTATTGACCTCGC	2
56	STMB33	CTAGGAGGCGTAATGAATACTACGTATCAAAA	2
57	STMB20	GTGGTGGCCTCAAATAAATTCGAGCGCTGGAG	2
58	STMB21	TCGACGTGGACGAGGAGTTACTCAACCGCTGC	2
59	STMB22	AGCGCCACATGGCCCACCGGCACCACCCGATC	2
60	STMB23	AAATGACCAAATCAGAAATCTTCACCAAAGCC	2
61	STMB24	TAATGGCCACAGTAAGTCAAACGGTTCTGGAA	2
62	STMB25	GAGTCCGGGGGTTATATAGTTATTTAATGAGC	2
63	STMB29	GATGTAACTGATAGCGAAATATATTGGGATAA	2
64	STMB30	GAAACGTAAACAGGGTAAGATACAACTCTGCA	2
65	STMB31	TGTAAAGGGTGGTCTGGAAGGGGATCGGCAAA	2
66	STMB27	TCAACTGTCAGTTCGTCGTTAGCCAGTAATTC	2
67	STMB28	CTGAAAACGCATGGAATCCGGTATAAACAGTC	2
68	STMB-1	TGCTGGCGCGGGGAACACTATAATATGAATTA	2
69	STMB-2	GAGCCTTTTTACTTTACAGGTTTGTAGCTGCC	2
70	STMB16var2	ACTAAACAGCCTGACCGTTGAGGATCTG	2
71	STMB-3	TGACGAACTGAATAAAATGTCAGAACGTGACG	2
72	STMB-4	CAGCTTATCGACGAAATCAAAACCGAAATCA	2
73	STMB-5	TCATCAGTGAATACAAATCAGTCTGTCATCGGGG	2
74	STMB-6	ACCGATAAACAACCGCATAGCCTCTTTCGCAG	2
75	STMB-7	AATTCAATACAATTGTAAATAGACTAACACGG	2
76	STMB-8	GAATTCGCAGTCCACCAGGACGTCGCAATCAT	2
77	Ent1	TTACCGTTGGTAGTTTGTTATGTAGTAA	1
78	Ent2	ACGTTGGCTGAAAACGGTTTTTCGGTCCGCCT	1
79	Ent3	AATATATGGCGCTCACGCGCATGAGCATTCTC	1
80	Ent4	CAGGGCAAATTCATCCGCCGCTGACCACTGGT	1
81	Ent5	GACGCTTACATCTCACCGAGAGATTTTGAGGC	1
82	Ent6	GGAACTGGTTTAGCTATCGCTGCCGGGGCTAT	1
83	Ent7	GATTGCTCAGATTGGGAATTTGACCAGCGGCC	1
84	Ent8	TCACGAGGGCCCCCTTATTGGGTCGGGCAGGT	1
85	EntB0	GGCTACACGCAAAAATTCCAGTCGTTGGCGCA	2
86	EntB1	CCGATTAAGATCCGCAGTCTGCATCAGTAACT	2
87	EntB2	CGATTCTACGGCAACAGGCCAGGCTGCGACCG	2
88	EntB3	ATCAAACATGGAAACCCCTTTAATGAGAGCAA	2
89	EntB4	TCAGGAACGCGCGGCGGAAGAGCTTGGTGTTTG	2
90	EntB5	GCTGCCTTTCCCGGAGTTCCGGCCCCTAAATT	2
91	EntB6	TCATGCGCTATAAAAATCAGACTGTCACATGC	2
92	EntB7	TGATTATTGACGACAACAGCACAGACCGGCAG	2
93	EntB8	AATAATCGGCAATTTGTCCTGGACAGGCACGG	2
94	EntB9	GAATCTGGAGGCCAACAGCGCGGCGAAATCCT	2
95	EntB-1	GTTGTTTCCTCGATCTGCCCGTTTAATACGCG	2
96	EntB-2	CACGCACGGCATACAACCAACGCGGGAAAATC	2
97	EntB-3	CATGGTGTTTCGTCGTCTTTGATGCCGCCTCG	2
98	EntB-4	GTGCCGCCGCATCAGGTAAAAGCATGAGTTCC	2
99	EntB-5	GTAACAACACACCCCGGCATCAACATTGACCC	2
100	EntB-6	TTGTGGTTGTGGCAACTTCTGCGGCCCCTATG	2
101	EntB-7	AGTGGTGAGGCGCTCTATTGTCTGGAGTAACG	2
102	EntB-8	GCACGAGGACGTCGTGAACGACCTCGGGGCGA	2
103	EntB-9	CCTCCCACGTTGAGTACGGGCGCAAAGAAAAT	2
104	EntB-10	AGCAGCGCGATCGACTGGATCAGCGTCAGGTA	2
105	EntB-11	CGCCGCCCAAAAGGCAGGGAAAAAACTGGAAG	2
106	EntB-13	GAGTACACGACCAGTGACGGGCGCACGGAATA	2
107	EntB-14	TCTACGGTCACGCATGAAACCCGCTCACTAGC	2
108	EntB-15	TCCCTCTTCTCATATCAGAAGTGCCCCACCAG	2
109	EntB-16	TATTCTGCGCATTCACCTTCCCCAGAATCGTA	2
110	EntB-17	CGGAAAACGGGTAACAATAATAACCGCCCCGC	2
111	EntB-18	CGTAAGCGCCAGCACGTGCACAATAGAGCCGC	2
112	EntB-19	GCACTCCTCCAAATTCTATGAGTCGATGTTTT	2
113	EntB-20	GCCCGAATCCCTATAGCTGTCAGATAATCCCC	2
114	EntB-21	TCACTGGAAGAACTAGCGCCTGCTCCGGACGG	2
115	EntB-22	TGTTGGCGCGGGGAACACGGCTACACGCAAAA	2
116	STM1var1	TTTTCAGCCCTTGCCGACTGCGGAACGCCCCT	1
117	Der1	GAGCTGGCGAACCTGATGGCGGGCGACGTGGA	1
118	Der2	CCTGAATACTCGCAGCGATTTGCGCGATCTGG	1
119	Der3	CATTGCGTTGTGAGCGCATTGAGTTGATTACT	1
120	Der4	GGCGGCGCAGTCCAGCGCGGTAGCGGCAGAGA	1
121	Der5	ATTTCGTCGTGATTTAAGTTGCAGTAGTCACG	1
122	Der6	TTTCGCTGCTTCAGCATTCCCCCTGTTAACAG	1
123	Der7	CTCCAGCTCGGCTTTTTGCTGCGCTGCGCGTT	1
124	Der8	CTTCCCTTTTTTGGTTGCTGAGTCGGCCTCTC	1
125	Der9	TTCTCCGGCATTTCCCCGTTGTTGAACGCAGC	1
126	Der10	GGCATTTTAGATTTAGCGATCATGCTGCCAAC	1
127	Der11	GATCATGCGCTGGTTAGTGCGGCGCTCAATCT	1
128	Der25	GGCTGCGTCCGAACCGGTTATGTGCTGCCAGT	1
129	Der22	CAGTAATCAATGCCCGATATAGAATTATCGGG	1
130	Der23	CGCAGCGTTTTCGCCAGTACGGTGATATCGTT	1
131	Der24	AACCCCTCAATAGACGGCGCTGATTCCGGGCG	1
132	Der27	ACATGCCGAGTCGTGAGGCGACGGTTATAGAC	1
133	Der26	TTCCAGTCGTCGCCGGACGTCATGTCAATCAG	1
134	Der13	TTCAAAGTGAATTGCAAAAGCACAAATTGTCC	1
135	Der14	CCCCTAAGCGCGGATCGTATAGTTTTTTACCC	1
136	Der15	ATTGGAGATCACGTTATGAAAACAGCTATCGC	1
137	Der16	AACTTTTGCTTAAAGCTTTCCATGTACTCATC	1
138	Der17	TTTGTTTTTGTGCTGTCAGTGATGGCGGCGTG	1
139	Der18	GTGAAGACTGCCTGTTTGCGGTGCGTGGCAAA	1
140	Der19	AAGGCTCTGTCATTCCACCTTTGAGTGTTAGA	1
141	Der20	ACTGGAAATACTCTGGAGTACCGGGATCAGGCG	1
142	Der21	TTTGCTTCGTTATTCGATATCATATATATTCG	1
143	Der-1	GATCATGCGCTGGTTAGTGCGGAGCTCAATCT	1
144	Der-2	CGAATATATATGATATCGAATAACGAAGCAAA	1
145	Der-3	CGCCTGATCCCGGTACTCCAGAGTATTTCCAGT	1
146	Der-4	TCTAACACTCAAAGGTGGAATGACAGAGCCTT	1
147	Der-5	TTTGCCACGCACCGCAAACAGGCAGTCTTCAC	1
148	Der-6	CACGCCGCCATCACTGACAGCACAAAAACAAA	1
149	Der-7	GATGAGTACATGGAAAGCTTTAAGCAAAAGTT	1
150	Der-8	GCGATAGCTGTTTTCATAACGTGATCTCCAAT	1
151	Der-9	GGGTAAAAAACTATACGATCCGCGCTTAGGGG	1
152	Der-10	GGACAATTTGTGCTTTTGCAATTCACTTTGAA	1
153	Der-11	TTTGTATTTAAACAATAAGGCGAATTATGAAA	1
154	Der-12	GTTCCACAGGACGTTGAGAACGGCTTTATACA	1
155	Der-13	AGACGATGGCGGAGGCGCAGAAATCTAACCTG	1
156	Der-14	GTCTATAACCGTCGCCTCACGACTCGGCATGT	1
157	Der-15	CGCCCGGAATCAGCGCCGTCTATTGAGGGGTT	1
158	Der-16	AACGATATCACCGTACTGGCGAAAACGCTGCG	1
159	Der-17	CCCGATAATTCTATATCGGGCATTGATTACTG	1
160	Der-18	ACTGGCAGCACATAACCGGTTCGGACGCAGCC	1
161	Der-19	AGATTGAGCGCCGCACTAACCAGCGCATGATC	1
162	Der-20	GTTGGCAGCATGATCGCTAAATCTAAAATGCC	1
163	Der-21	GCTGCGTTCAACAACGGGGAAATGCCGGAGAA	1
164	Der-22	GAGAGGCCGACTCAGCAACCAAAAAAGGGAAG	1
165	Der-23	AACGCGCAGCGCAGCAAAAAGCCGAGCTGGAG	1
166	Der-24	CTGTTAACAGGGGGAATGCTGAAGCAGCGAAA	1
167	Der-25	CGTGACTACTGCAACTTAAATCACGACGAAAT	1
168	Der-26	TCTCTGCCGCTACCGCGCTGGACTGCGCCGCC	1
169	Der-28	CCAGATCGCGCAAATCGCTGCGAGTATTCAGG	1
170	Der-30	AGGGGCGTTCCGCAGTCGGCAAGGGCTGAAAA	1
171	Der-31	CTTCCCTTTTTTGGTTGCTGAGTCGACCTCTC	1
172	Der28	CAGGTTAGATTTCTGCGCCTCCGCCATCGTCT	1
173	Mon42	TGTATAAAGCCGTTCTCAACGTCCTGTGGAAC	1
174	Der-32	GGCTGCGTCCGAACCCGGTTATGTGCTGAG	1
175	Der-33	GGCTGCGTCCGAACCGGTTATGTGCTGCCAKT	1
176	Der-34	MASYMCTCAATAGACGGCGCTGATTCCGGGCG	1
177	Der-35	TTCCAGTCTTCGCCGGGACGTCATGTCAATCAG	1
178	Der-36	CGGCAGCGTTTTCGCCAGTACGGTGATATCGTT	1
179	DerB1	TACATCATCGGCTCAATGCGTAATTCTAAAAT	2
180	DerB2	CTGGGCGGCAACTTCACACGTCACGATGGTTA	2
181	DerB3	GTGAGTGAACGTAATGTCGAATGACGGCGAGG	2
182	DerB4	GACGACATGCAAAAACGCCTGGCGACGATGTT	2
183	DerB5	GTTCTATTTAACATAATGACCGTTACGCGCAT	2
184	DerB6	GTTTGCCCCTGCTATGAAGAACATTCTCACTC	2
185	DerB13	TACAAGCGGCTCTGGTCGCTGATGCAAAAAGA	2
186	DerB7	CTGGCGCGTAACCTGCCGTTTGCCTCATATCA	2
187	DerB8	TATCCACTCCGGCACACATCACCGCTCGTCAA	2
188	DerB9	CACGTGAACCGATTTACCCGGCAGGCCGTTGA	2
189	DerB10var1	ATCATTTCAGCGGAGTATTTCAAATTGTCAGG	2
190	DerB11	CTTGCGGGGCGTTCAGGTCAGTAATGATGCGG	2
191	DerB12	AGCTTCCGCCCCCCGCCCCGGCCCGGCGTTGT	2
192	DerB-1	CTTGGCGGGGCGTTCAGGTCAGTAATGAATGCGG	2
193	DerB-2	ACAACGCCGGGCCGGGGCGGGGGGCGGAAGCT	2
194	DerB-3	CCGCATCATTACTGACCTGAACGCCCCGCAAG	2
195	DerB-4	CCTGACAATTTGAAATACTCCGCTGAAATGAT	2
196	DerB-5	TCAACGGCCTGCCGGGTAAATCGGTTCACGTG	2
197	DerB-6	TGATATGAGGCAAACGGCAGGTTACGCGCCAG	2
198	DerB-7	TCTTTTTGCATCAGCGACCAGAGCCGCTTGTA	2
199	DerB-8	GAGTGAGAATGTTCTTCATAGCAGGGGCAAAC	2
200	DerB-9	ATGCGCGTAACGGTCATTATGTTAAATAGAAC	2
201	DerB-10	AACATCGTCGCCAGGCGTTTTTGCATGTCGTC	2
202	DerB-11	CCTCGCCGTCATTCGACATTACGTTCACTCAC	2
203	DerB-12	TAACCATCGTGACGTGTGAAGTTGCCGCCCAG	2
204	DerB-13	ATTTTAGAATTACGCATTGAGCCGATGATGTA	2
205	Ago1	ATGGATGGCTCATATCCGGTTTCTGTTTCTGC	1
206	Sta-1	AATCCAATCGCCGGGCAGGGCATCCATTACTC	1
207	Sta-2	GCGGGCAGGCGCTGGAGTATCTCGTACGGGAC	1
208	Sta-3	ACGAATATTAGCAGTGGCGCTGGAGGTCCCGC	1
209	Unknown56	GCTGGTGGGTCACTATCGGCAAAATTGAACAC	1
210	Unknown57	GACGAATGATAGTGACATTTATTTTGACGGTC	1
211	Unknown58	GCACGCGTGCAGGATGCTCCAGACGGCCCCGA	1
212	Unknown59	CGTCAGCGGTTGACATGGCTAGCAGCTTACGC	1
213	Unknown60	AAAATGAAAAGCTGGCTAGCGCCGGTGAAATA	1
214	Unknown61	CACCCTGTAAAAATAAATTACTGCCCGTTTTG	1
215	Unknown62	GGAATTTTAAACAGAAAAAGGTAAATGTATGA	1
216	Unknown63	GCGAATGGACAGTGCAATTCGGCGATGAAATT	1
217	Unknown64	CCCCGGCGGGTGCCAGGGCTTGGGAGGTTAGC	1
218	Sta-4	GCATTAATCAGCTCAATACGGACGTAATTCAG	1
219	Unknown65	CGGCATAATTTCAGGAATAAAAAATATGGCTG	1
220	Unknown66	GCAGGGATTACCCGCCAGGGCCCTGGAGCATGG	1
221	Sta-5	ATCGCTATATTTAGCCCGCAGCTCACTAATAA	1
222	Sta-6	ACATCAAAATCGCCGACGCGACAGCACCTGCA	1
223	Sta-7	TGACGAGGTGCGAGCGATGGTATCAAGGCCTA	1
224	IndB1	ATGACATGACCGTGACTAGCGAGAATGTCCCA	2
225	EntB10	GGTTCAGGATTCAGCCCCCACCGAAACCGGCG	2
226	GallB1	GTGGCCGGGTTGAGTACCGATCGCATTTTTTT	2
227	MbaB36	TAGATGCGCAACAATATGAGGCAGCCACCAGA	2
228	AbonB2	ATGAAATGCAGGAAGGTGAATATCTCCTCAGG	2
229	NewpB34var1	TGCCGGGTCTATGCGAGAGATAATACAGTAAC	2
230	BloB1	GGGCGTTGGTCAAATTCCCAATCTGAACAATC	2
231	MbaB38	CAGCCGTCACCCTCGGGCCTTGACGGTTCCCA	2
232	CholB3	CTCAGCAGGCTGGAGGAGATGATCAAAAATGG	2
233	IndB3	GGGCTGGTGGGGACGTCAACAACCTACGCTGA	2
234	ParAB0	ACGGCAACGGATGCGACCGCCAGCGCGATCCC	2
235	MonB22	CCAGCCTCCCGTTACGCATATTTGAGGGTTTT	2
236	StaB-1	GCGATACGTCAGTCTGACATGCCAGAACTCGA	2
237	MonB24	GCGGCGCTGATTATGATTTCCCGATAATTTAT	2
238	NiaB2	CTTTCGGGTTGAAAGCAGTAGCACTCATGCCC	2
239	StaB-2	CATTCCGGCTTTTTTGACGCTCTTCGAGATAC	2
240	StaB-3	ATACCCTCAAGCATCTCGATCACCTCGCGGCG	2
241	StaB-4	ATTAGCACCAAATTTTGCACCGGCCATAAACG	2
242	StaB-5	GCGGAACGACGGCGGGTAGTAGTGCTGGCAGC	2
243	StaB-6	CGTTGTGGAACCCCTTAAAGGGTAGGCTAGCC	2
244	StaB-7	TAAGGGCGTGCGCACTCGGCTCGTATTGGACG	2
245	StaB-8	AAAGGCCGCACGCTCGCAGCGCCGCATGACAA	2
246	StaB-9	GAGGCGCAGGTAGGTTCCGGTGGTGCGACTAA	2
247	Unknown67	AGATTTTACCCGACCCCGGATCGCCCCCTCC	2
248	Unknown68	TGACTGGTATTCTGACAGCGTGGTGGCGTCCA	2
249	StaB-10	GCAGATGGCGTAAAAAAAGCCGGATTTACCGG	2
250	Unknown69	GTCGGTATCCATCTGCGGGAACAATGCCGCCGC	2
251	Unknown70	ACTGCGTGTACTGATGCAGTGGCGCGCCAGCG	2
252	Unknown71	GATACCTGGACCCGAAAAGGCGAGCTGACCGA	2
253	Unknown72	CGCTACAGGTCCGAGAAAATGGCAGGCTGAAG	2
254	Unknown73	CTGCGCAGATGTTCAGTGATTTTGCGCCCGTA	2
255	Chol25	TGCATCGGTGTAGAGAATATCAAGTTCAACGC	2
256	StaB-11	CGCCTCACTCCAGCACACTGGTTGTCCGTTGG	2
257	Lex15	AACACCGACCGGAATTAATCTGGAATACCCGT	2
258	StaB-12	CTAAAATCAATCATTTCTCCACTCCTTGCTTA	2
259	Unknown74	CGCTGCGCGACATCGCCCGCCGCGAATTGCCC	2
260	Unknown75	TAGCGGACGGCGTGGAAAAGTACGTTAAACGC	2
261	Unknown76	ATATCAATCCCGATACTGCGCAACACGGGCGG	2
262	Unknown77	CCGCCATGATTTGGCCGTCAAGCGTTGACCGC	2
263	Unknown78	GTGTACGTCGGGCAGGATAAACAGGAGGTCAG	2
264	Unknown79	ACTAGATCTTTCCCCACTGAACGGTTTTGTAT	2
265	Unknown80	CGCTGCTGGTTATCTGGACGAAGGAATGTGCA	2
266	Unknown81	TGAGACGTTCAGATATTTTTGATGATCATCTG	2
267	Unknown82	GGACTGCGCCGCCGCTGCCGCCTCCCGCGCCT	2
268	Unknown83	TATGGCGCAGCAATTCAAAGAGCAACACAAGGGC	2
269	ParBB1	AACTCATCACATCCGCGTCAGACCTCGTGAC	2
270	ParBB24	ACAACGCATCAAGACCGATATACACCACGCC	2
271	ParBB2	GCAAACTCAGTGGCAGCGGCGGTGCAGTTTT	2
272	ParBB3	CAGTGAAGAATAAGCGGCTGCGCCGAAACGG	2
273	StaB-13	GGGGAAAATTAACAATGGCGAATCTGAATCG	2
274	ParB2	ATATTGATACTGTTCTCAAGCGCCGTTTTAGC	1
275	Ago2	TGGCGCCAGAAATATTCATGATCATCGGGATT	1
276	Ago3	TTCATATTCCAGAAAATGCCTGGGTGATGATC	1
277	Ago4	GTGGTATCTCCTGTCGACCTTGCCGTTAAAAT	1
278	Ago5	TATAACTGGCGGGTTTTAGTGTCGTTATAAAA	1
279	Ago6	TCAGGCTTGACGACAGTCTCCAGCCACTCCTG	1
280	Ago7	GACCGCGCGGGCTATCGTTCAGGACTATTTTT	1
281	Chol2	TGGAAGATATTGAAAGCGCCCAATCTTCCCAG	1
282	Ago8	CTCTGTTACACCGTTATGCACAGACCACACAG	1
283	Ago9	GTTAATGCAAGCGCCATTAACAAGAAAATGAC	1
284	Ago10	AGCTCCGGCAGGGTCATGTCCCGGCAGGTGCG	1
285	Ago11	GTTGTGACGAGTTCGTCGTCTTTTTTTTCGCT	1
286	Ago12	TAGGGAACCTGGCTAAAGTGTCTGAAGGCTAC	1
287	Ago13	AATTTTTCTGCGGCCAGCGCGGCCAGCGCCTC	1
288	AgoB1	CTGCTCAGCGATAACCGGCAGGTTTAGCCGCT	2
289	AgoB2	TTGCCGACCAGATCAATGACAACGCTAACCTT	2
290	AgoB3	CAGATCACAACGGGTGACGTGATTTTTGGAAA	2
291	AgoB6	AATAAATGGGATGATCCTGTTGTCCGGGATGC	2
292	AgoB7	TCCATCGCTTTTGCCAATCTATCAGACAATTT	2
293	AgoB8	GGCGACTAACGGCGTGCTGACCAGCCAGTCGC	2
294	AgoB-1	GCGACTGGCTGGTCAGCACGCCGTTAGTCGCC	2
295	AgoB-2	AAATTGTCTGATAGATTGGCAAAAGCGATGGA	2
296	AgoB-3	GCATCCCGGACAACAGGATCATCCCATTTATT	2
297	AgoB-4	CCAACTGGCCTAAAGCAAATCCCGGCTTAGGC	2
298	AgoB-5	GTTAAGGGGGAGTGAGATGCAGATAAAAACGA	2
299	AgoB-6	TTTCCAAAAATCACGTCACCCGTTGTGATCTG	2
300	AgoB-7	AAGGTTAGCGTTGTCATTGATCTGGTCGGCAA	2
301	AgoB-8	AGCGGCTAAACCTGCCGGTTATCGCTGAGCAG	2
302	Sai-1	CCTGTTTCAGGTTACTACCTAATCCGTTAGGGCG	1
303	Ana1	GGCCGATGGGCGGATATCCAGGCGTTGTGCGA	1
304	Stp31	CACAGCCGTTGCCGCTGAAACGAGCGCCGTTT	1
305	Stp19	TGTCGTCCAACAACACAACCAGACTGTGGCCA	1
306	Stp20	TTTTTCAGTGATCGCCCGCCCCTCCTCGACCA	1
307	Kot1	GATGGTCCTGGCATCATCCCACGTTCCCGCGC	1
308	Stp7	GTAAATATCCAGATATATGGACGCCAATTATA	1
309	Stp8	GTAATCCGGTCCTTATTGGTATCGAAAGTACC	1
310	Stp9	TCTTTTGATTTTGCTGCAATATTCCACCGTGA	1
311	Stp32	ACTGGTCTGGCAGTAACGGTCAGTCCTGCAAA	1
312	Stp33	GCGCCAACTATCAGCTATGTTTCTGTTAGCCT	1
313	Stp34	CCGATTACCATGAATATTTCTGGCGCCAGGTG	1
314	Stp10	ACCGGCAAAAGGTACAGAAAAAAGAGGCGTCG	1
315	Stp11	GTCAGCAATATCCGAAATCCTGAACCCCTGGC	1
316	SaiB1	ACTGATATAGATTCTATCCTGTCGGCGTCCCA	2
317	SaiB2	CAACAGCGTCCCGTATTCTGTATCGTTGACGG	2
318	SaiB3	GCCGAAGCCATCAAATCAAAAACAAAATTATC	2
319	SaiB4	GTTGTAGCGAATTGCCCGCTGTATCGTGTCGT	2
320	SaiB5	GATTTTGATATCCACTGCCCACCGGTGGGGAT	2
321	SaiB6	GCAATTAATAACAGAAAATAAATAGCGAGGAA	2
322	SaiB7	CAGCGGGAAAACGTCCAAGTGCCCATATCCCC	2
323	SaiB8	CCGTGGAAAGAACCAGAACGCTGGATATTGGT	2
324	SaiB9	ACCACATCAATGACCACATCACGCAGATATTA	2
325	SaiB10	CGCCGTGTTTACTTCAATAGCGACGTTGTGAG	2
326	SaiB11	AGGTTGACCATCGTCAGCTTCATAAAGATTTA	2
327	SaiB12	GGCGTTATTGAGTGGGAAAAAATCGTAAGCGC	2
328	SaiB13	ACGCTCTATAGCCATTAGGTGCGCCACCACTT	2
329	Mel 1	AGCTGAACAAACGTCAGGCGGGTGTACCAGTT	1
330	Mba9	GTTTCTTTTGCCAGTAGTTCTCTGTAAGTAGC	1
331	Unknown2	GGCGGCACAGCACGGAATAGCGCCTCAATACGG	1
332	Unknown3	GGTGAAGCCGCTCCGATGAAGTGGGTTCCCAG	1
333	Mel 5	GCGTCGCGCGTGATGTGGCAGGCATTTGAGAG	1
334	Unknown4	AATCATCTTGTTTGCGAGTGTTTTTTATAAAC	1
335	Unknown5	AACATCGGCGTAAACGCGGCTTTTTCGGATGG	1
336	Unknown6	AGGAGAAACAGCCCCCCCTTTTTCCCTTTTTT	1
337	Unknown7	AGTGATGGTGTGAGAGGTATGTGTCGCAGTTG	1
338	Unknown8	GCTAACGTTCCACGCCAACGGATCACCTAGGCC	1
339	Unknown9	TGTGGAGCATATCGGTAAATTCTGGGGATGGG	1
340	Unknown10	AAACGCCGCCGCGCAGCTGCTGGACTACGCAT	1
341	Mel 6	CAGAGCAAAAAGAGCGTATGAAGCGCAACTCA	1
342	Unknown11	ACAGGTGCTTTCAATCACTATCAAAGTCACAA	1
343	Mel 7	CGCAACCGGGTAGCCCTCTTCTTTGTAAAGAA	1
344	Alt14	CGTGCGACGAAATCGACCAGTGATTTGTGGGG	1
345	Unknown12	GCGGCGCCCTTGCGCCCGGATCTGGTGATTTT	1
346	Unknown13	GTTGCCGTACCGGAGGCGCAGCAAATCGCGGC	1
347	Unknown14	CCCCTTTGATATAGCGAAATAAAAGGCGGGTA	1
348	Unknown15	GGTATAACCAGTATTATTGTCAACACGGATGA	1
349	Mel 10	GGGTCAGATTCTTCTATGGCAACATCAAGTAA	1
350	Unknown16	GGTTCGCCGTTCAGCGTTAACTGGACTGAACT	2
351	Unknown17	AATATTATTGCTGCGTTTAAGAAAATCCGCGA	2
352	Unknown18	GACCAGCGATTGATACACGTATCAATCAATGT	2
353	Unknown19	TTGGACTACGGCAAGGGTAAAGGGCACACGGG	2
354	Mel B1	TCATTAGTGAAGTCCTTTTGATTTAAGCAGTT	2
355	Mel B2	GTTTGCGCTGACGAATTGTCAGTGTAATTGCG	2
356	Unknown20	AAGTTCTTTGTTTGCGGCATCAAGCCAAATTT	2
357	Unknown21	CCCATTTCCTCCGCTGCGGCCAAGATTTCAAC	2
358	Unknown22	GTGCTATAGCCCAACGCTGTTGAATTATCCGC	2
359	Unknown23	TAACGGAAAACGCCTTATCATTGTGACATCCC	2
360	Unknown24	CTTCATTACTTCTTCATAAAGTTCACTATCTA	2
361	Unknown25	CTCAAGCAATAAAATATTGGATAAGAATATTA	2
362	Mel B3	AGAGTCGTCATGCGGCGCTGCGATTTCGCGGC	2
363	Unknown26	TGCCAATCGCCACCGAGTTTGGCATCGTTGAT	2
364	Unknown27	GTATTTCCGTTACGTTTACGGCGAGGAATTAC	2
365	Unknown28	GAAATGAGCCGCATGTACGGTTCTGCGGTAAG	2
366	Ind1	GCTTCGAGTGATGGAAAGACAGGAGTTGTCTT	1
367	Had12	TGATTTCCCTGTTTTGTTCGTTTTAGTTAACG	1
368	Had13	ACTGCTACAGCAATAAGAATAGCGATTTCAAA	1
369	Ind2	AAAAACCAGGACTTTCCTTGTTTCCCCGGCCA	1
370	Ind3	CGCACCGCCATGCTCCGGGGTAATCACAGAGA	1
371	Ind4	GCAATAACAGAACGATAGTCACTCACGATTTT	1
372	Ind14	GTCGCCGCCTTGAGTCGATCGCCGCGCGATTT	1
373	Ind15	TCGTTATCCTGAATGATGATCCGGACTCCGAA	1
374	Ind5	TTCAATACCGTTGTGAGTGGAGATCAAACGAA	1
375	Ind6	GTTGCATTTTTCAGCGCCGCAGTGTGGACACT	1
376	Ind7	TCAGGCCACCCCAGAAACGTTCCTGACGCGCT	1
377	Ind8	GCCTCATCCAGCGCCCCACCATCAGTAACACC	1
378	Ind9	GTAATTTATTCCTGGATAGTCGCTAATAAAAT	1
379	Ind10	TGCACTATTTGCCCATCTTTTATGGTTCCAAG	1
380	Ind11	TGGCCCGGATGCGGTCGGACGAACCCGTCGCC	1
381	Ind12	CAAATGCCCCCCCCCATTACAAGGACAACCGG	1
382	Ind13	AACCAGACGGCGACCGTCACACAATGTGTGCT	1
383	GallB2	TTCCCCTCCGGATGGCGGGGATGCTCTTATGG	2
384	CholB1	GGCTTTGGCTTCTTCACTCATATTTATTTGAC	2
385	CholB2	ACCCGATGACGACAGCAGCTATATCTCCAGTG	2
386	IndB4	GTACGTGCGTTCGTTGCCGTTCTGATCAACGG	2
387	IndB5	CGGATTTTTCTTGAACGTGATTTCGGGATACG	2
388	IndB6	GCTTGACGAAGCGAACAAATTTACCTGTTTTTG	2
389	IndB7	TTCAGTGCGTTATATCCACCAGACATAAAAGC	2
390	IndB8	GACACACCGATAGTGAGAGGTTACCGATGGGG	2
391	IndB9	ACCGATTGCATCCAGCCAAATATCTGGATCGT	2
392	IndB10	TGCCCCCACGGTGACTGCCCGGTAATTTTCGG	2
393	IndB11	TAATCAGACCCGTTATCGCGCGTGCCGGTGAT	2
394	IndB12	CGCTGCGACCGGGCGTTCTGCTGCGCTTCCCG	2
395	IndB13	TTTGTGTCATCGCCCATATCGCAGTGGTTACA	2
396	Inf2	ACCGACAGCCAGGTGACGAACGCCACCAACGA	1
397	Abov2	TGGTTCATGACGTATAAGCTCATATACCCTGT	1
398	Inf-1	ATGGCTGGCCGCGGTTTATCCCCGCTGGCGCGGGGAACACTGGGGTTACCTGCACTCCAGTCCCGGCAGGTA	1
399	Inf15	ACGATCCATTTTTTCAGGTCGAATAAAACGCC	1
400	Inf24	TTGGTCATGGTTGAGACAAACGGGCCTGGTAG	1
401	Inf25	TCGCCTTCAGGAAGAAACCTACATCGAACACG	1
402	Inf26	CTGCAATTCGCGTTCTCTGGCCTGTTTCGCCA	1
403	Inf27	GCTGACATGGAAACCGTCGCCGGCAATTGGGC	1
404	Inf28	GCGGAGAATTATATATCGGAATGTTACAGGAAA	1
405	Inf29	GTTAAATACAATTCGCCCGCCATTAAAATCAA	1
406	Inf30	GATGAATTCAGGGGGCCAGTTTTTGTAAAAAT	1
407	Inf31	GGGTTGAGGGGCTTTATATAGTGGTATTCCGC	1
408	Inf6	ATCAGCGGCACTATCAGCCCAATTTATAAGAC	1
409	Inf7	TGTTGCTGCCATTGCGGCGCAGCCCTGCCAAG	1
410	Inf8	GTTAACTATTACGATCCAACGCATAACAACAG	1
411	Inf9	TGCTGCCAGCGTGAAATATAATTCTGCAATCT	1
412	Inf10	ATTTCGTACCCGTCTTCATTAATCCAATCCTG	1
413	Inf11	TTTTCGCCACAAAAAACGATCCCGTCGCCGTT	1
414	Inf12	CAACCCCGCCGCCGCCTGTATTTAACAAG	1
415	Inf13	CGAAACAGGAAACTAAATAAATGAACGAAACG	1
416	Inf14	GACGGTGGAAATCGCTATTGTCCGCGAGATGT	1
417	Inf-3	ACGATCCATTTTTTTCAGGTCGAATAAAACGCC	1
418	Inf16	GCACCGCCACCGGTGCGGCTGGCCGTCTCCTG	1
419	Inf17	ACGCCCGGCACCGTTGCCAGTCCCTGCGCTAC	1
420	Inf18	GTCGTTACCATTGCGTCATAGGCGCGGATCAC	1
421	Inf19	GCAGGCGGCCATCTCGACCCCCGGCAATAGAG	1
422	Inf20	ACGGCGGTGAAAACTCGGGCAAAACGGCATTG	1
423	Inf21	GCTCACGCGGCCTTTTTATTTTGCTACTGTAT	1
424	Inf22	AGATTTCACAGGTACGCATCGAGTAATTTATG	1
425	Inf23	GATTTTGTTCGCTACGTCGCCAGCCATGCCAA	1
426	Inf-4	TTGGTCATGGTTGAGACAAACGGGCMTGGTAG	1
427	Inf-5	AGTTTATTACCCCGCCATTTTTCAGTCGTCGC	1
428	Inf-6	CGGTACGACGTAAACTGCGCGCCCGGACTGAT	1
429	Inf-7	GAGGCTATCGGGACACAGGCAAACGTCGTGGC	1
430	Inf-8	TTTGGTTGATGCGTCAAACCTCGCTAACTTTG	1
431	Inf-9	GCGGAATAATAAATGGAGTGCCATTTGTAGCA	1
432	Inf-10	GAGCGATGTTGGCATGGCATTGGTTTACTGTA	1
433	Inf-11	TAGAGCCGTGTGTTAGCAGATAATCAGTATTA	1
434	Inf-12	AAGCCGGACCACATTTTTCTTGCCGAACTCAC	1
435	Inf-13	GCTGTTGCCGACGTCGGGCTTAAACACCACTGG	1
436	Inf-14	GGACGCTTCACCTGCATCAAATTCTCCTCCAGT	1
437	Inf-15	GCGGAATACCACTATATAAAGCCCCTCAACCC	1
438	Inf-16	ATTTTTACAAAAACTGGCCCCCTGAATTCATC	1
439	Inf-17	TTGATTTTAATGGCGGGCGAATTGTATTTAAC	1
440	Inf-18	TTTCCTGTAACATTCCGATATATAATTCTCCGC	1
441	Inf-19	GCCCAATTGCCGGCGACGGTTTCCATGTCAGC	1
442	Inf-20	TGGCGAAACAGGCCAGAGAACGCGAATTGCAG	1
443	Inf-21	CGTGTTCGATGTAGGTTTCTTCCTGAAGGCGA	1
444	Inf-22	CTACCAGGCCCGTTTGTCTCAACCATGACCAA	1
445	Inf-23	TTGGCATGGCTGGCGACGTAGCGAACAAAATC	1
446	Inf-24	CATAAATTACTCGATGCGTACCTGTGAAATCT	1
447	InfB1	TTGATGAAAGTTCATCTAATAATGATTGTGCT	2
448	InfB2	GCGTATTCTCGCGGCGTTGGCTCCCGATGAGG	2
449	InfB3	ACCACCCTGTCCGACAGTCTGGATAAATATCG	2
450	InfB4	TGGCACAAGTTCTTAAGTGCGATGTTGAATGG	2
451	InfB5	TTCGTCTTCATCAAAATCCAGCACCGGTTTTA	2
452	InfB6	CCAGCGTGGCGGGATTTTGCCGAACAGGGCAT	2
453	InfB7	CAGCGCCTGACGAGTGCTGAAAATGACCTCGT	2
454	InfB8	TTTTCACGTAGCGCACGATTCGGGGATATAGC	2
455	InfB9	ACAAAATCCTTGCATTCCAGACGCTGAATTTCG	2
456	InfB10	TCCGTTGTGATAACTTCCCACATTGATGATCC	2
457	InfB11	TGCGTCCCGGTCTAAATATTCACCCTCGGCGT	2
458	InfB12	CAAAAGCGAGGTTTCCAGCGAGCTAAAACCGG	2
459	InfB13	AAGTGGCCCTTCGATCCAGTTTGATGAAAGTT	2
460	InfB14	TGCGTCTTTTTCCCGCTGGAGTTGAATATTCT	2
461	InfB15	ATGTCGGCATTATCGGACGCGATCTCTGTTTC	2
462	InfB16	GCCCGCCCACGGCGATCAGAATCAATCCACGC	2
463	InfB17	CCAACCACCTCAACCTCCAGGCGGTCGATCTG	2
464	InfB18	TAAGGGCGTGCGCACTCAGCTCGTATTGGACG	2
465	InfB19	TGATGCTGGCCAACAGGAGCGCCCGCGGGAGC	2
466	InfB20	TTAATAACGTGGTCGATTTTGTTCAGGCGGGA	2
467	InfB21	ATCAGCCCCTTCGGAAATAGCAATATTTCAGC	2
468	InfB22	GCCAGCGGCGCAGGGTTCGCGTCAATGCTGGA	2
469	InfB23	AGCTGGGAAGATTGGGCGCTTTCAATATCTTC	2
470	InfB24	TCGCTAAGGGAGTCATTTTTCAGGAATGTGAT	2
471	InfB25	GGTTTGCCGACGGGGGTTATCTGATATTTGAT	2
472	InfB-1	GCACGGACACTCCGGTAAAGCGATGGTGTACGA	2
473	InfB26	GCACGGACACTCCGGTAAAGCGCTGGTGTACGA	2
474	InfB-2	AATACTATCCTGCAATGCGCTACCACGTTACT	2
475	InfB-3	TGATAACGCATGGGAGTCCAGATTACAAATTC	2
476	InfB-4	TGCTGGATACACGCGTTTCAATGGTCAGAGTT	2
477	InfB-5	CAGCTCTCTAACGACTTCCCCGGAGTACGTAA	2
478	InfB-6	CTTGTCGGCGTTGCTCACGTGACTATTTCGCA	2
479	InfB-7	CGTTTATGAGATTGTGAGACAGCTTGATCCTG	2
480	InfB-8	ACCGTTATCTGCTGGTTGATACTTCCCCGAGC	2
481	InfB-9	CCGCAGAACGCCGCATCGCCGACTGGACAAA	2
482	InfB-10	TGCCGGTTTATCTGCTCCAGACCGATCGACTA	2
483	InfB-11	TCCGCGGTGATAGTATGCGGGGAACTATAGAC	2
484	InfB-12	GGAAACGAAGATGACCTTTATTAGAGATATCC	2
485	InfB-13	TGCTGAATCTTTGCGAGTGGGATGATGGCACT	2
486	InfB-14	CCGCTACGATCTATTCGAATCATAGTGGTGCG	2
487	InfB-15	GCGTGCGCCGGGATATTGCGCCGCGCCGAGAA	2
488	InfB-16	TCCTTTTATTCTAATGGGTTAGATAGGGTAGA	2
489	InfB-17	AAAACTGCACCGCCGCTGCCACTGAGTTTGCT	2
490	InfB-18	GCGCAGAATTTACAGGTGTCACTGTTGTCCGG	2
491	InfB-20	GTCACGAGGTCTGACGCGGATGTGATGAGTTA	2
492	InfB-21	TCGTACACCAGCGCTTTACCGGAGTGTCCGTGC	2
493	InfB-22	ATCAAATATCAGATAACCCCCGTCGGCAAACC	2
494	InfB-23	ATCACATTCCTGAAAAATGACTCCCTTAGCGA	2
495	InfB-24	GAAGATATTGAAAGCGCCCAATCTTCCCAGCT	2
496	InfB-25	TCCAGCATTGACGCGAACCCTGCGCCGCTGGC	2
497	InfB-26	GCTGAAATATTGCTATTTCCGAAGGGGCTGAT	2
498	InfB-27	TCCCGCCTGAACAAAATCGACCACGTTATTAA	2
499	InfB-28	GCTCCCGCGGGCGCTCCTGTTGGCCAGCATCA	2
500	InfB-29	CGTCCAATACGAGCTGAGTGCGCACGCCCTTA	2
501	InfB-30	CAGATCGACCGCCTGGAGGTTGAGGTGGTTGG	2
502	InfB-31	GCGTGGATTGATTCTGATCGCCGTGGGCGGGC	2
503	InfB-32	GAAACAGAGATCGCGTCCGATAATGCCGACAT	2
504	InfB-33	AGAATATTCAACTCCAGCGGGAAAAAGACGCA	2
505	InfB-34	AACTTTCATCAAACTGGATCGAAGGGCCACTT	2
506	InfB-35	CCGGTTTTAGCTCGCTGGAAACCTCGCTTTTG	2
507	InfB-36	ACGCCGAGGGTGAATATTTAGACCGGGACGCA	2
508	InfB-37	GGATCATCAATGTGGGAAGTTATCACAACGGA	2
509	InfB-38	CGAAATTCAGCGTCTGGAATGCAAGGATTTTGT	2
510	InfB-39	GCTATATCCCCGAATCGTGCGCTACGTGAAAA	2
511	InfB-40	ACGAGGTCATTTTCAGCACTCGTCAGGCGCTG	2
512	InfB-41	ATGCCCTGTTCGGCAAAATCCCGCCACGCTGG	2
513	InfB-42	TAAAACCGGTGCTGGATTTTGATGAAGACGAA	2
514	InfB-43	CCATTCAACATCGCACTTAAGAACTTGTGCCA	2
515	InfB-44	CGATATTTATCCAGACTGTCGGACAGGGTGGT	2
516	InfB-45	CCTCATCGGGAGCCAACGCCGCGAGAATACGC	2
517	InfB-46	AGCACAATCATTATTAGATGAACTTTCATCAA	2
518	RisB-1	CCAGGCAGATGAAATGGGACTTGACGCAAAAA	2
519	RisB-2	CGCGCACGGCGTTTGCCCTCGTCGGTTATAGG	2
520	RisB-3	ACGCGCTGCCCCTGCCTGAATTTCTGAATTAA	2
521	RisB-4	GCGTACCCCTATGACCCGGCAGGAAGTAKATT	2
522	RisB-5	KATGCCGGCCGCGCTAATTGCCTCAATTACTG	2
523	RisB-6	TCAGTGGCAATCTGGAGCAATGTTTGATCCGG	2
524	RisB-7	GGAACGTCACCCAGACGCACTGACGCGATGCG	2
525	RisB-8	TATCGCTATACCCCACATAACGAGCTGACAAA	2
526	RisB-9	TACTCCCGTTTGACTATCTCGCTACTAAACAG	2
527	RisB-10	GTAACCGGCACAACATGGGAGAGGTCGATCTC	2
528	RisB-11	GATCGCGATCAGCAGCTTTTTAAATACTGGAG	2
529	RisB-12	GCGTACCCCTATGACCCGGCAGGAAGTAGATT	2
530	RisB-13	GATGCCGGCCGCGCTAATTGCCTCAATTACTG	2
531	RisB-14	GGCGCTGTTGGAATAGGTCGTGCCGGTGGACA	2
532	RisB-15	TCGCTCAATAGCGCGATTAGCGTTTCACGGCT	2
533	Alt34	ACGCCCTCTGTGTTGACACCCTCTGCCGCAAT	2
534	RisB-16	GCAGCTGACAGCGCTATCCGGATGGCGTCGGC	2
535	RisB-17	GAACTGGATAACGTAGACGAGAATATCCTTGT	2
536	RisB-18	ATATTGATCCCACTGTATGCCGCACCGGTGGC	2
537	RisB-19	AATACTGCCGCCACTGGATTTCCCGTTACTGC	2
538	RisB-20	ATCCCAACAGTGGTTTTCAAAAGAGAAGATCG	2
539	RisB-21	GTGATCACGGCATGAACTGGGAGTTAATGAGT	2
540	RisB-22	TTTGGCATGGGCACTCTTCAGGAAAGCAGCGC	2
541	RisB-23	TAAATATATTCGCCGTAGACCTCCGCGTGCCC	2
542	Tho-1	TGGCGGCTATCTGCTACGCGGGCGTGGCCCGCA	1
543	Tho-2	TATGACCTGAAATAGCTCCTCCGGATCTCCGC	1
544	Tho-3	TCAACAGAAAATACGTTATTTGTCTGGTCTGT	1
545	Tho-4	TCTATTAACCGGGACTCAGGGAACGTTGCGCC	1
546	Tho-5	TTACGACCGAACCACACCGATAAAAAAAACGA	1
547	Tho-6	CAGCTCCAGATCGCGGGCACCGCTGGCGAACT	1
548	Tho-7	CGCGACTGGTGGGCGTTCGCGGAGAAATTCGG	1
549	Tho-8	GGGGCTATATGGAGCTAAACAGGATGTGGATT	1
550	Tho-9	CTCGGACTGACTCATTTTGGAGAGTATTTTTT	1
551	Tho-10	TTGTACGATTTCGGCCAGTCGTCATAAAATCC	1
552	Tho-11	GAACCGAGCGGCCCGAATAGCTCGGTGGCGCG	1
553	Tho-12	AATAGAATGCTACCTAGCAAAAGACGTTTATT	1
554	Tho-13	ACTCAAAGGCCCGAAAGGCGAACCTGCGCCAG	1
555	Tho-14	CGACGCAGATCACCAATCAGGCGGATATCAGC	1
556	Tho-15	CTCCGCTAGAAACGCGCCGCTTTCGTGGCATA	1
557	Tho-16	TTTAAAACTGGCTCCCATTTTTTCCATCCCAC	1
558	Tho-17	AAGCACCGCGACAACACGCTGTCGATGAAGCG	1
559	Tho-18	GTATATCAGCGCAATAGTGTGAGTTAATTGCG	1
560	TonB-1	GCAGCTGACAGCGCTATCCGGATGGCGTCGGCC	2
561	TonB-2	GAACTGGATAACGTAGACGAGAATATCTTGT	2
562	NewpB1	GAACCGCTTTTATTTTTAGACATAGAGCACCG	2
563	TonB-3	GCCACCCGGACAACGAAATGAATCCCGATGAT	2
564	NewpB3	TTCAAACTGCTTGCGGTAAGAAACTGTTGCAC	2
565	KotB2	TGATACTGGTAAAATCACCGGCGTTGCACTAC	2
566	TonB-4	AACCCTTACGGTTATATGAAAGAAAATTTTTA	2
567	NewpB6	CGGCATATCAGGAGTTGGAGCAACCAGCGAGA	2
568	NewpB42	GCAAATATGGCTGGGTGAAGACAAAATTGAGG	2
569	NewpB7	TGACCTGAAGAAATAACATTGACTCCAAACTG	2
570	TonB-5	CGTTTTCTCTACATTTAGCTATAGACGTTAGTT	2
571	NewpB9	TGGCCTGACTTTATCAAGCAGTGCATACTGAC	2
572	TonB-6	CTGGCCTGACTTTATCAAGCAGTGCATACTGAC	2
573	NewpB10	AACTCTGGGCGCTCGAATGGCTGTCCTATTG	2
574	NewpB32	GAGGGTCTGGAAGCACTACCAGAAGCGGAGCA	2
575	NewpB33	CGTCAAAACTGTACGAGCCGTCCATGCCCGTA	2
576	TonB-7	CGTCCCCGGAGTTCTGTCCAGCAACGACAACG	2
577	TonB-8	TGGCGGTGTAAATTTTTACGTTTTTCATATCT	2
578	TonB-9	AGTCCTGTAAGTTTTTTTCTTAGCCATGGTTA	2
579	TonB-10	GAGACTTTTCACACTGATAATGTTGTTATTTT	2
580	TonB-11	TATACCGTATTACTTGACCAGATTGCCACACG	2
581	Sch-1	TTTTCAGCCCTTGTCGACTGCGGAACGCCCCTCG	1
582	Sch-2	TGGCCGCGCAAATCGTCATGATTTAATTGCGTCG	1
583	Sch-3	TGGAAGATATTGAAAGCGCCCAATCTTCCCAGCG	1
584	Sch-4	GGCATGATACGCGCTGACGAAACGTTATCCGACG	1
585	Sch-5	CCAGTGTGCTGGAGTGAGGCGTGAATATGCAGCA	1
586	Ist1	TTCGGTAACGTCTGGATTATTTTCTGAGGGTT	1
587	Tho1	GTGCTGCTGCTGATCAGTTTACCCGCTGGGTG	1
588	Tho2	GCCGATCGATGGCAAAGTTACCGATCCCTATCC	1
589	Tho3	TGATATTCCGGAACCTGACCCGCAACTACAGT	1
590	Tho4	TCTTTTAGAGACATGACCAATGACCGCATTAA	1
591	Tho5	ACGTCGCTGTTAATCTCCTCGTTAAGAAGCTG	1
592	Ist3	CCCGACAGTTGCTCAGGTGGCTGCCGCCAAGG	1
593	Ist4	GACGACAAAATTAATATTGTTGGCTGGCGTGT	1
594	Ist5	CGTAAATTTTGCTGTAATCAACTGTGCTGTCC	1
595	Tho6	TTCAGAGAATTGCCGCCAATAGAACAGCGCAA	1
596	NiaB1var1	GTCTCCGCAAAGGAAGCAGAGCTGTTCTGCGA	1
597	Tho18	GCTGTCGTATATCCGTTACGCAACCCGCGTGCG	1
598	AltB29var1	GCTTGCCAGTGGATTTTTGGTTATCTATGTAGT	1
599	Tho7	GCGAATGCAGCCCCTCTAAAATTGTTGCCCGC	1
600	Tho8	ACTGGAGGAGAATTTGATGCAGGTGAAGCGTC	1
601	Tho9	CAGTGGTGTTTAAGCCCGACGTCGGCAACAGC	1
602	Tho10	GTGAGTTCGGCAAGAAAAATGTGGTCCGGCTT	1
603	Tho11	TAATACTGATTATCTGCTAACACACGGCTCTA	1
604	Tho12	TACAGTAAACCAATGCCATGCCAACATCGCTC	1
605	Tho13	TGCTACAAATGGCACTCCATTTATTATTCCGC	1
606	Tho14	CAAAGTTAGCGAGGTTTGACGCATCAACCAAA	1
607	Tho15	GCCACGACGTTTGCCTGTGTCCCGATAGCCTC	1
608	Tho16	ATCAGTCCGGGCGCGCAGTTTACGTCGTACCG	1
609	Tho17	GCGACGACTGAAAAATGGCGGGGTAATAAACT	1
610	StpB1	CCGGACAACAGTGACACCTGTAAATTCTGCGC	2
611	StpB2	TCTACCCTATCTAACCCATTAGAATAAAAGGA	2
612	StpB3	TTCTCGGCGCGGCGCAATATCCCGGCGCACGC	2
613	ThoB1	CGCACCACTATGATTCGAATAGATCGTAGCGG	2
614	ThoB2	AGTGCCATCATCCCACTCGCAAAGATTCAGCA	2
615	SinB-1	GGATATCTCTAATAAAGGTCATCTTCGTTTCC	2
616	ThoB3	GTCTATAGTTCCCCGCATACTATCACCGCGGA	2
617	ThoB4	TAGTCGATCGGTCTGGAGCAGATAAACCGGCA	2
618	StpB16	TTTGTCCAGTTCGGCGATGCGGCGTTCTGCGG	2
619	StpB17	GCTCGGGGAAGTATCAACCAGCAGATAACGGT	2
620	SinB-2	CAGGATCAAGCTGTCTCACAATCTCATAAACG	2
621	StpB8	TGCGAAATAGTCACGTGAGCAACGCCGACAAG	2
622	StpB9	TTACGTACTCCGGGGAAGTCGTTAGAGAGCTG	2
623	ThoB5	AACTCTGACCATTGAAACGCGTGTATCCAGCA	2
624	ThoB6	GAATTTGTAATCTGGACTCCCATGCGTTATCA	2
625	ThoB7	AGTAACGTGGTAGCGCATTGCAGGATAGTATT	2
626	STM1var2	TTTTCACCCCTTGCCGACTGCGGAACGCCCCT	1
627	Con-1	ACGTCGCTGTTAATCTCCTCATTAAGAAGCTG	1
628	STM1var3	TTTTTCAGCCCTTGTCGACTGCGGAACGCCCCT	1
629	C1	CTGTTCTCAAGCGCCGTTTTAGCCATATCGGC	1
630	C2	AACGATTCATGCAAGTGCCACACCGGCGCTGC	1
631	C3	CCGTTTCTCCTGTTGATGCCCAACTGCTGGAG	1
632	C4	ACTGTGAATCCAGGGGCTTACAATTTCCGTAC	1
633	C5	CCCGGCTTAAGGGCGAAAGATGAGGGGCAAAT	1
634	C6	GCACCTGTTTTAAATTCATCCTCGATAATTTT	1
635	C7	TTCGATAACATGGATGCCAGCGGCGCGGAGTG	1
636	C8	AAGAGACACAACTATGGGACTGATAAATAATT	1
637	C9	TCGATAGCATCACGCAGGCCAGTTAACGCGTC	1
638	C10	GGGAAGGTAATCAAAGGTAGAACGTTCTCGGT	1
639	C11	GAGTTGGGGCTTGTCTCGGTTGATGATGCCGT	1
640	C12	CTCGTCGATAACCCCACCGATCCCGGCCTGGC	1
641	C13	CGCAATGGTTGCCCCTGAATCACCGAGCGTCA	1
642	C14	TGTCCATCCACGCGGTGGACGGCAGAAAACAC	1
643	C15	TTCCTCGGCGCGCCGGTTCACCGCGTTGACGC	1
644	C16	ACAATGAGAAAAAATATCACCCGTAAAAATTC	1
645	C17	GATTTCCCAGCGTGGCGAAAGATTGGGAAACT	1
646	C18	ACCACGGCAGCCCCTGTGTCACGTCAAGCCAC	1
647	C19	CCCGAGGGGCGTTTAGAAACATGCCCCGAGCA	1
648	C20	CCCGTTTCAATATATGATTTATCCGTCAGTCC	1
649	CB1	CAAAAATCGTTGCGCCAGTGGAAATGGTATGG	2
650	CB2	AAAATCACGCAGACGCACCCACTTAGCACCGG	2
651	CB3	TCTCGCGACGCCTGGCGGCTTATTTGGGCTCG	2
652	CB4	AATAAAAAAGGCCACCCCCGTGAGAGAGCAGC	2
653	CB5	CGCGCCGTTTTCGGCGAACCAGCCCAGGCAAA	2
654	CB6	CACTTCATCGTAAGCGGTTCGGAATCTGCGCA	2
655	CB7	CAATGCGTTTTCATATAGCTGTCGTCCATAAT	2
656	Alt1	AAAAACTAAATCGCAAATAACCAAAAATATCA	1
657	Conc15	TGGCGATAATGTACGACGAGTTGCCAAAATAT	1
658	Ana3	ACCAAAACACTGAAAGCCATTCCTCTGGCGTA	1
659	Ber1	TGACGGACAACGCGGCCAGTTAGTTTTACCTC	1
660	Ken17	CGCAGCGAAGCGAGGACATAAAAGCATTACGG	1
661	Ken18	CTGCGCCAGTGCGGTGATATCGTTGCTCATAG	1
662	Ken19	GCCTACATAGCCGTAAAAGTCGTCCTGACTAA	1
663	Ken20	TTAATACTGTCAACCAGCGCCCCCTGATTGTC	1
664	Ken37	TTCGATATGAACGACGCGCAAGCAAAAGAATT	1
665	Ken38	TTGCAGGCCCTGGTAGTTGACGCTATCGGGGC	1
666	Ken39	GGCGTTCTGGTTCTGGCGGCTAAGATAAAGGG	1
667	Newp8	GGGATCAGCACCGACAACCTAAAACCACTGTT	1
668	Ken40	GCAGCGGCGATACGTGGAAAAAACCCCCTGGT	1
669	Ken41	AGGTGACGATCTGCGGTGGTTACCAGCCAACA	1
670	Chin1var1	GTTATGAGTTTTGAGCGTTTTGTGCCGTCGCC	1
671	Ken42	TGAGTCTCTATGGTTAGCAATAATGCGCACAT	1
672	Ken50	CTCTCCAGTTCGGCCAGAAACTCCCTGGTCTG	1
673	Ken51	GCGCTTTAACGCCCGCTCGCCCCTGAACCCCT	1
674	Ken52	CTCCTCGCATTTGTGACTTTCTGGATCATCGG	1
675	Ken53	TGTTCAGCCGGACGGTAAAACCATTGTTTTTT	1
676	Ken54	ATACATTGAGGCGTTACGAAAATCAGCGGCAC	1
677	Ken55	TTTTCTTCGCCTGCTTGGTGGGATGGTCATCT	1
678	Ken43	TAAATCGTTATACAGTTGGCCTAACAACTCCT	1
679	Ken44	TTACTGTCTGACATAATTTTCCTCATAAATTT	1
680	Ken45	GTTGCGGCGCTCGGTGCGCGTCAGCCAGCCCT	1
681	Ken46	GATCAGATGTCCGGCGGGCTGGGTGAAGGCGG	1
682	Ken56	GCCGCTTTTTCCAGGGCTGAACGGTGGGCGCG	1
683	Ken57	GGCGATTTCCGCAATCATTTCGGCGGTCACGT	1
684	Ken21	TCCGATTTAAAAAACGTGAATATTCCTACCGT	1
685	Ken22	CCAACAAACACCCGGGGAAAAGAGGGGGGATG	1
686	Ken25	ATTATCACGGGGCGCCCCGGAGGGGCTGAGAG	1
687	Ken26	AGGGGGTGCAGGTTCGCCAGATTTATAAAAAA	1
688	KenB29	CATTCCGGCGAGACTGAGCAGCGGGCGAACCG	2
689	ParCB2	GGCCGTCTGCATTGAGCGCAGTTTTAACGCGT	2
690	KenB30	TACGGATGTGTGACGGAGTCGCGTTTATGGCG	2
691	KenB31	ACCGTTTCACGGATGAGAGTTGGCGGAAGCGC	2
692	KenB32	CAGGAATAGACCTCTTTTGCGCTGTGGCTTGC	2
693	CholB4	TGCGCCACGCCTATACCATCCGAGTTTTGAGC	2
694	BloB2	AACAAACTGGAGCGAAATTTCGCACATGCCCC	2
695	KenB-1	GTGCGGTTTCTTGCCGAATAGTGCCTCGTMSTG	2
696	KenB-2	GGTTCAGAGTGCTGACGATCCCGGGATCCGCTC	2
697	KenB-3	GCAGGCGTTCCAGCTTTCCGCAAACCCGTTTT	2
698	KenB34	TTAATGGCTACCGCTCTGGCCGTGGCACTCAA	2
699	KenB35	CTCGTTGACCGCCAGGACGCGCTGAAAGATTA	2
700	KenB38	GCGTCAAGTTAGCAATAGGCTACGACGATAAAA	2
701	KenB39	CATAAATTCCCCTCGTTAAATCAGTCCGGCCG	2
702	Ago27var1	CACCGGCACGGCGTTAACCGTGATTAGCCAGT	2
703	KenB41	AAAAGCTCGACATTGAACGTACGCATCTTTCT	2
704	KenB-4	AGAAAGATGCGTACGTTCAATGTCGAGCTTTT	2
705	KenB-5	ACTGGCTAATCACGGTTAACGCCGTGCCGGTG	2
706	KenB-6	CGGCCGGACTGATTTAACGAGGGGAATTTATG	2
707	KenB-7	TTTTATCGTCGTAGCCTATTGCTAACTTGACGC	2
708	KenB-8	CCGCTGACGCACTGGATCAACCTGACGCAACG	2
709	KenB-9	TAATCTTTCAGCGCGTCCTGGCGGTCAACGAG	2
710	KenB-10	TTGAGTGCCACGGCCAGAGCGGTAGCCATTAA	2
711	KenB-11	AAAACGGGTTTGCGGAAAGCTGGAACGCCTGC	2
712	KenB-12	GAGCGGATCCCGGGATCGTCAGCACTCTGAACC	2
713	KenB42	AGTCTTTCAGTCCATTGGTCTATGATCTCTCG	2
714	KenB43	ATGATGTATCGGCCATCGCGCCGGGTTATGTG	2
715	KenB44	GGCTTCGGTGCGCCGCACATCCGCCAGCGACT	2
716	KenB45	TAAGTGACATGTTGGATGATTTATCAGCTAAT	2
717	KenB46	GAAGAGGAGGGTATGCCAGAACTGGTTGACGC	2
718	KenB47	TTCATATAACTCGGAATACCCGGGATTACTGC	2
719	KenB48	GGACAAAAGCAGACACAGAAGAACAGCGGCGG	2
720	KenB49	GCAAATAACCAACACCAGATCCAGCCATTCCC	2
721	Had1	ACTTTACATCATTAGCTATGTCCAAATCATAC	1
722	Had2	AGCATTGGCGTTTTCCGTTGCGTCAATGGCTT	1
723	Had11	AAAGAAAGCGTTTGGGGTGATCTGACGCACGGC	1
724	Bovis2	TTCAGGAAGTTCTTCACGCAATGCCTGAAAGA	1
725	Bovis3	GTTGATCAATACCTCCTGGCCGTGGGGATTAA	1
726	Bovis4	ATACGAAGACATTTAAAAATGGATTCGTTGGG	1
727	Bovis15	TTTAAATTCAGGGTATTCATACTAGTAAACCC	1
728	Bovis13	AGCAAAATAATCAACGGGTTGAGCTATTCCTA	1
729	Bov-1	TTACGAGCTTTCCGGCAGTGGGATTAACCCAA	1
730	Bov-2	GTTCCTGATTCAATTTGCCCAATTAACCCCAA	1
731	Bov-3	ACTGCCGTATAGGTGGCGACCTCTCTGGGCGG	1
732	Bov-4	GCTTCCTGACTATTACGCCAGTTCTGCGCGAT	1
733	Ten53	GTAATTTTTAGCCACAAATAATCTCCTCTTAA	1
734	Bov-5	TGTCGTGATTGTCCAGCCTGTTAAATCGAAGG	1
735	Bov-6	ATGCGCAGGCAACATTTAAAACTGCGATTAAA	1
736	Bov-7	GTAGACACTTTCACGTTCCCTTTGGCGTCAGG	1
737	Sen69	TTTAAATTATTCTGTCGGGAAAATGGTATTCA	1
738	Bov-8	CGCACATAATGATTACTCCACTACCCAGCCAT	1
739	Bov-9	TTTCACCCTTCAAACTCAACAAGATATACAAT	1
740	Bov-11	TGTTGCTGCCAGCAAAGTTGAAACCAGCATTC	1
741	Bov-12	GCGTAGGTCTTGTTATTGACCCTCAACTCCAC	1
742	Bov-13	SCYCKCAACGTGCGCTTCCCATTTGGCGAGTT	1
743	Bov-14	GATTTCCCGCTTTTCTTCGTTTACCGATTTGA	1
744	Bov-15	CATGGCGTTTCGTCGTCTTTGATGCCGCCTCG	1
745	Bov-16	GTCTCTCCTTCGGTGAATACCTTGTAGGCACT	1
746	Bov-17	GCTACTTCACGTAAATTAGACATTTAAAACCC	1
747	Bov-18	GAATGAGCACCGGTATTCCATCTCTCGACAAA	1
748	Bov-19	AATGCCGCCCGGCCAGCATGGGGCCGCAGTGG	1
749	Bov-20	ACATCAATAAGCCCTGGCGGTAGCTCGGGGAT	1
750	Bov-21	CGGTCAAACGTGTCTGCGTAACGAATAATGGC	1
751	EpiB12	TCCAAAAGGCACACCGTGGTAATAAAAAATCA	1
752	Bov-22	ATGTCGATAACGTCAAAAACGTAACCGAACTG	1
753	BovB-1	CGCCCTCAGCCAGCGAGTAAAACTTGATTCCA	2
754	BovB-2	CTTGAATTTTCCAGCGCGCCGAATGTTATCAG	2
755	TriB3	TGTAAAGTGATTGCCACACTCTGGACATTCAG	2
756	TriB4	CCGAAGCCGTCGCCGAAATTATTCAGCCTGGA	2
757	BovB-3	GCCCCTTCCATTTTTCCAGTGTTTGTTGTTTT	2
758	BovB5	GGTCGCTGAGAAAAACGGGGCGTACATGGCAT	2
759	BovB6	GCCATATTGATTAATATAAATACCTGTAGTATT	2
760	BovB7	TTTGACTTCGTACTCAGTTGGTTTGCGCACGA	2
761	BovB8	GCAATCATCTCGTCAAGCCGCGCAATTAGACG	2
762	BovB12	TTGCAAATACCGGGCAGGAAATGAATGAGACG	2
763	BovB10var1	GCGAAACCAAAGACAACCCATGCTGTTCCAAT	2
764	BovB11	GAGGTTGTTCACAGCCAATTCGAGGCCGTTAT	2
765	WorB1	GCATTTAAGGTTTCTGATGGCTCGCAAAACGT	2
766	WorB2	AGCATCGATCCCTTCATAGTGCCCCCAAACTC	2
767	WorB4	GAGCGCTGTTGAGTTAATCCACGCTGACGCGC	2
768	IstB5	ATTACTATCAAAATGCTCTGATAAATCATTCT	2
769	IstB6	ATCACAAACCATATGGGGACTATGTACGGCAT	2
770	IstB7	ATAGATGGCGCCAACACCGAGAATCGGGATTC	2
771	BovB-4	TTCATATACAGTATTTTCATCCTTATCGAGTG	2
772	BovB-5	TTCCTGCTCGGCTTTCTGCGCGGCCAGTTGCT	2
773	BovB-6	CCTAGAAACGTCCCCGATGCGCTTTTGTGTGG	2
774	BovB-7	ATTTGCGCGACATAACGAAAAAAGCGATCACC	2
775	NewpB16	ATGGCGTGTCTCGATTGCGCGCTGCCGCACTG	2
776	BovB-8	CAGGGAATAATAGGGGATGTAGTTGATATTGC	2
777	BovB-9	TCAATAAAAACAGGTAAAAAGCATTGATTTAT	2
778	BovB-10	CGTATTGGCTATATGCTGACGCAAAACGCGGG	2
779	BovB-11	ATCGTCTCTTCCCAGGTCTTACCCGTCGCGCG	2
780	BovB-12	TTTTTGCTGATAGCGATAACAGTGCTGCTGGT	2
781	BovB-13	ACCGCTAAATTCTGATGAGGTCATTTTAATTA	2
782	BovB-14	ATAAGCGCCGTTATCACTGGTTTTACGTTTAA	2
783	BovB-15	TTCGATATCATCACTCGGGTCGTAGGTGTCAG	2
784	BovB-16	TGAATAGGCATAGCCGAATGCCGGGGGCTTAAC	2
785	BovB-17	CACGTAATCAGATCGCCGTTCAGTCCCATCGC	2
786	NapB4	TTCAGAGGCTCGATACCAGGATGGGATCGGGC	2
787	AltB23	ATCGTCTGCTGTGGAATAAAAGGTGAGAAACG	2
788	BissB13	TGCAGTTGCAAAAATAATAATTTTCATATTCC	2
789	KenB6	GTTACGCCGGGCCAGGTGAGAGACGTTACATC	2
790	LexB7	TAATAACCGGCGTTCGCAGCTATCTGCGGAAA	2
791	LexB8	ATGGGGCGTGTGCATCGCTCGCATTTCTGCAT	2
792	CorB-1	GCGTAGCGCTCGGCGAGGCGGTGATTCCCCTC	2
793	CorB-2	TTTTGTCGAACTGATAAATACGTGGTAAATAG	2
794	CorB-3	GGCGTGTCAGATGAAATGACGCGGGTTAGCGC	2
795	Chol6	CCGTAGTCAGTCAGTGAAATACTTATGAGCCC	2
796	DerB40	GACAGCACCGTTTCTAAGCCTATCGCCATTTC	2
797	CorB-4	ACAAATCAAAATATAATCGTTCTGAACATTCT	2
798	CorB-5	CCAGCGAACTGAGACCGTCTCAAGGTCGTTAT	2
799	SenB13	GCCGGTAGTCAGCACATCATTAAAATCACCCG	2
800	CorB-6	CAAAAATCGTTGCGCCAGTGGTAATGGTATGG	2
801	CorB-7	TCCAGCCAGCGGTAAGGCCAGCTTTATATGCG	2
802	CorB-8	TGCGCCAGTGGTTTACCGTGCTCCCATGCATC	2
803	CorB-9	GCCAGCTCCCGTCCGCTCAAAATCTTGAGGCA	2
804	STM1var4	TTTTCAGACCTTGTCGACTGCGGAACGCCCCT	1
805	Had-1	CCCCCCGCAAAAACTCAGATCGATAGAGCTCACGC	1
806	Got1	TGACGCTATTGGCGATGCGCTGACCTACGGAG	1
807	Got2	TAATCACTGAACGTGACGTCTATGCCAACGCC	1
808	Got3	TAGCAATAATTAAAACGAGAGGCGAAAATTTT	1
809	Got4	GTGTGTTCTGGAGAAGGTGAACGACAAGTAGC	1
810	Got5	CTGTTAAGAAATTCACTACCACCCGCGTGGCG	1
811	HadB14	CAATATTTATATTTTGTCTGTTGTACGGTTTT	2
812	STMB16var1	AGGAACTAAACAACCTGACCGTTGAGGATCTG	2
813	HadB16	TGAATCAGGTTCATGCTCAAAACTGAAATGTC	2
814	HadB17	GTGTTGTTTAACGGGATTCTTTAAAATGACCG	2
815	HadB18	TTCGTCGTCGCCATTATCGAGAACATCCCATT	2
816	HadB21	GGAAACCGACTGCATACCCTGCGCAATGAAAG	2
817	HadB22	GAGTGGGTACAGACGGATAAGCGGTTCGATGC	2
818	HadB23	GTCGTCTTTCATTTTAGAAAGGCGATTCATTA	2
819	HadB24	ATCAGCGCCAGCCGGTTTTCGGCTACAAACGA	2
820	HadB25	CATTGGCATATCAGTACCGAATGACGCCATGA	2
821	HadB26	CTTTGAAACGGTAGCGGTTCGGCACTCCACCA	2
822	HadB27	CGTTCTGGTCTCTTGCGTAGCATGAAACATTG	2
823	HadB29var1	CAGATAGAATGAAAAATAGATTTTGATGTCGC	2
824	HadB30	CGCAACAATTGCCAGAATGCTGGAGTTAAGTT	2
825	VirB1	GGTTTTTCGTCGAAATCAATTTGCCACTCGTG	2
826	VirB2	GCGCCCTCGTTCTGCTGGGCATACAGTCGGAT	2
827	BraB1	ATTACTTGCAGGTTGGCTACCCTGGAGCATGG	2
828	BraB2	CCCAGGATAGACATTAAATTCATATTTACCAT	2
829	TshB-1	GCAGGGGATAGCGATAATCGAGTATCAAGTTTT	2
830	TshB-2	ATTCAGCTTAATTTGCCGCAGATAGGAGAACA	2
831	TshB-3	GAAATTGCATACATCTGGCGTAACCATCCGAG	2
832	WelB2	TCGGCCCGGAGGTTAATCCCCTCGCGTACCGG	2
833	BraB3	GCACGCCTCGCGGCGCGACAAAGTTCATTGCG	2
834	BraB4	AAAAATACCGGCCATATAGCGCTTGGCTTTGT	2
835	BraB5	CTGTGGTATGAGCTGATTGAACCGCAAAAAAT	2
836	TshB-4	AAGAGTCAGTATGCTACCGCAATAGCCAATCTG	2
837	BraB10	TCACACTCTGCATTTATCACGCAGACAGCCAG	2
838	BraB11	CATGTATTTTTAGATGTTCCAGAACCGTTTGA	2
839	BraB12	TTCCAATCATTTATTTCGAAATTTTGATTTTG	2
840	BraB13	CAGCGCGGCCTGACCTGGTACAACTATCCTCG	2
841	TshB-5	GGAAGGGTGTGCCGTCAACGTCCAAGCCGACT	2
842	TshB-6	TATATCGATAACTCCGTCATTAATTCGGAAAG	2
843	Gol-1	TGTTGCTGCCAGCAAGGTTGAAACCAGCATTC	1
844	Gol-2	CCCCGCAGCCAGTTAAAACCACGCCGCGACGC	1
845	Ten31	ATGAACGTACAAGAAGCACTCAATGTTTTTGG	1
846	Gol-3	ACCAAAGACGGTTTCATGTTTCTGGTGATGGG	1
847	Gol-4	TTCCAGTAACTTTCCATCAAGCACCTGTAATT	1
848	Gol-5	GCTCTCAACGTGCGCTTCCCATTTGGCGAGTT	1
849	GolB-1	CCGTCCGGAGCAGGCGCTAGTTCTTCCAGTGA	2
850	GolB-2	GGGGATTATCTGACAGCTATAGGGATTCGGGC	2
851	GolB-3	AAAACATCGACTCATAGAATTTGGAGGAGTGC	2
852	GolB-4	GCGGCTCTATTGTGCACGTGCTGGCGCTTACG	2
853	GolB-5	GCGGGGCGGTTATTATTGTTACCCGTTTTCCG	2
854	GolB-6	TACGATTCTGGGGAAGGTGAATGCGCAGAATA	2
855	GolB-7	CTGGTGGGGCACTTCTGATATGAGAAGAGGGA	2
856	GolB-8	GCTAGTGAGCGGGTTTCATGCGTGACCGTAGA	2
857	GolB-9	TATTCCGTGCGCCCGTCACTGGTCGTGTACTC	2
858	GolB-10	GCGATGGGACTGAACGGCGATCTGATTACGTG	2
859	GolB-11	TTAAGCCCCCGGCATTCGGCTATGCCTATTCA	2
860	Unknown84	CCCGACCAGTGTTCCCTGCGCAGTTTTAGCGT	2
861	Unknown85	GGAGGGAATACAGGGTATTGGGAGATAAGTAG	2
862	Unknown86	CGAGGCGGGTTTATGGAATACCGCTGCAAAAC	2
863	Unknown87	TTCGACGCCCCGGCGACAAGCTGGTACTGCGT	2
864	CB8	GATACGTGCCAGCTCTAACTCTTCCTCCAGAC	2
865	Unknown88	AAGGATATTCCTGTCTCTATTCGTGTAAATAG	2
866	CB9	CCTCGAATGATTTGTAGTATTTAGGTGCGCAC	2
867	Unknown89	AGCTGTTCGGCGTCGGCGTCTGAAATATCATC	2
868	CB10	CCAGCGAGCGCTGGCTTCAGGATAGGGTTAGG	2
869	Unknown90	ATTGAGCGCGTTGAGGGTGATGTTCTGCACAC	2
870	CB11	TGAGAGGTGATTATTTCTTTTATAATATCTGT	2
871	Unknown91	TTTCCCTCTTTATCGACAATCTGCGCGTGAGC	2
872	Unknown92	TTTTCGTATACAGGCCCACCGTCCGACGGGCT	2
873	Unknown93	TGAATACGTCGGCGTTTAACTTAACAGGCCCG	2
874	Unknown94	ATACCGCCACCAGCAGAGACATGACCACTGAC	2
875	Unknown95	CTGTTAAGTGGGATCGTAATCATGGAGGTTGC	2
876	Unknown96	CCACACGACCTCATTGGCGTTGGGGTCATAAG	2
877	CB12	TACGTAACGTTTAAGCGTGGAAAGGCGCGGAT	2
878	Unknown97	GGTTCTCTTTTAACTGCGCACCCTGAAATAAT	2
879	Unknown98	CACACGCTCAACCCAAATGAATTTGCCGTATC	2
880	Unknown99	GCGTATCAGAACTTATCTCAAAGGGACAGCAC	2
881	CB13	GTGTAGCGAATGGCCCCGCGTCTGTTTTGGTT	2
882	Unknown100	CACGCGGTTAGGTTCATCAGGTAGCTGACTCT	2
883	Unknown101	AATAAGCTGTTCAAGGTTCATGTGAGGGAAAT	2
884	Unknown102	TAGGATTCGTTACGCCAGCGCCTGTACTCGCG	2
885	Unknown103	CGCTAATGCGGGGCTTTTTTATGGGGAAAAAT	2
886	Unknown104	CTAACCTCAGTGGCGCGTCCGGGGTGGCGTAG	2
887	CB14	TCCGCAAGGCTGGCCGCAACTTTGTCGTCTTT	2
888	Unknown105	ATTGCCGTGAGTACGGAAATGAAATCGTATGA	2
889	Unknown106	AGCGCCGTTTCATTGCGGGTCGCGACCGTATC	2
890	Unknown107	GCCGCCGAGAGGCGGTTTTTTATAGGGATTAAT	2
891	Unknown108	CCATCTTCCGTGCTGGCTCGCTCTCCTGTTTG	2
892	Lon1	CCAGCGGAGAGCGAGCTATACCAGGCTCAATC	1
893	Lon2	TCCGGAAAATCTACCGTTCCAGGGCGGGGCCG	1
894	Lon3	GGAACCAAGTATACGCGTAGACAGCGTCAACG	1
895	Lon4	GAATTGGCGTATCTGTGTCTTGCCAGACAGGG	1
896	Lon5	CGTAGACCACCTCTTTCGATATGTGAGTGAAG	1
897	Lon6	GTTAGGGAAGGTACTCCTGGCTAATTCTTTTG	1
898	Lon7	ACATAATCCCCATGTACATAATTTATGCTCCG	1
899	Lon8	ATCCAGCAGAGCTACAGGAACGCCGCAAGGCC	1
900	Lon9	TTGATCCGGGCATTTGAATATTGGGCTAAAGA	1
901	Lon10	TTAAATGCATCGCGATCCCTTGCAATTATAAC	1
902	Lon11	CCGGGATCCGTCATCGGTCGTGGTTCACTGCA	1
903	Lon12	GGCACGTTTACCGTTCCGGCTGGGGTTTATCGT	1
904	Lon13	GGCGGATCCACGATAATTTTGTCGTTATGTAT	1
905	Lon14	TCCCCCCGGAGGCTGTACCAAAAATCGTAGAA	1
906	Lon15	GCGCTATTGTATATCGACCATAAACATCGGCT	1
907	Lon16	TCCCTGCTGGCCGTTCTGGAATTGCGTAGCGC	1
908	Lon17	CCGGAGCCTGACCAGGATTTTTCCGCCGTGTA	1
909	Lon18	GAATTGCAGGAGTGGTTTATCGAGTGTTTACA	1
910	Lon19	AATCAACGGATCTTGCTAATGTAGTTTCTGCA	1
911	Lon20	AGGGGCGTTCCGCAGTCGACAAGGGCTGAAAA	1
912	Can8	TGCAGAAACTACATTAGCAAGATCCGTTGATT	1
913	Lon21	TGTAAACACTCGATAAACCACTCCTGCAATTC	1
914	Biss9	TACACGGCGGAAAAATCCTGGTCAGGCTCCGG	1
915	Lon22	GCGCTACGCAATTCCAGAACGGCCAGCAGGGA	1
916	Lon23	AGCCGATGTTTATGGTCGATATACAATAGCGC	1
917	Lon24	TTCTACGATTTTTGGTACAGCCTCCGGGGGGA	1
918	Lon25	ATACATAACGACAAAATTATCGTGGATCCGCC	1
919	Lon26	ACGATAAACCCCAGCCGGAACGGTAAACGTGCC	1
920	EscB15	TGCAGTGAACCACGACCGATGACGGATCCCGG	1
921	Lon27	GTTATAATTGCAAGGGATCGCGATGCATTTAA	1
922	TonB4	TCTTTAGCCCAATATTCAAATGCCCGGATCAA	1
923	Lon28	GGCCTTGCGGCGTTCCTGTAGCTCTGCTGGAT	1
924	Lon29	CGGAGCATAAATTATGTACATGGGGATTATGT	1
925	Lon30	CAAAAGAATTAGCCAGGAGTACCTTCCCTAAC	1
926	Lon31	CTTCACTCACATATCGAAAGAGGTGGTCTACG	1
927	Lon32	CCCTGTCTGGCAAGACACAGATACGCCAATTC	1
928	Lon33	CGTTGACGCTGTCTACGCGTATACTTGGTTCC	1
929	Lon34	CGGCCCCGCCCTGGAACGGTAGATTTTCCGGA	1
930	Lon35	GATTGAGCCTGGTATAGCTCGCTCTCCGCTGG	1
931	Lon38	TCCGGAAAATCTACCGTTCCAGGGCGGGGCCCCG	1
932	Lon36	CGGAGCATAAATTATGTACATGGGGATTATKY	1
933	Lon37	CGGCCCCGCCTGGAACGGTAGATTTTCCGGA	1
934	LonB1	TGCTGATATGCGTCCACAAATGCCGGGTAGTC	2
935	AmsB2	GCCTGTTTCTGCATACAGTTCCGCCAGGATGG	2
936	E1	TTACTTGATGTTGCCATAGAAGAATCTGACCC	1
937	E2	ACGGGTATTCCAGATTAATTCCGGTCGGTGTT	1
938	Unknown29	TCATCCGTGTTGACAATAATACTGGTTATACC	1
939	Unknown30	TACCCGCCTTTTATTTCGCTATATCAAAGGGG	1
940	Unknown31	GCCGCGATTTGCTGCGCCTCCGGTACGGCAAC	1
941	Unknown32	AAAATCACCAGATCCGGGCGCAAGGGCGCCGC	1
942	E3	CCCCACAAATCACTGGTCGATTTCGTCGCACG	1
943	E4	TTCTTTACAAAGAAGAGGGCTACCCGGTTGCG	1
944	Unknown33	TTGTGACTTTGATAGTGATTGAAAGCACCTGT	1
945	E5	TGAGTTGCGCTTCATACGCTCTTTTTGCTCTG	1
946	Unknown34	ATGCGTAGTCCAGCAGCTGCGCGGCGGCGTTT	1
947	Unknown35	CCCATCCCCAGAATTTACCGATATGCTCCACA	1
948	Unknown36	GGCCTAGGTGATCCGTTGGCGTGGAACGTTAGC	1
949	Unknown37	CAACTGCGACACATACCTCTCACACCATCACT	1
950	Unknown38	AAAAAAGGGAAAAAGGGGGGGCTGTTTCTCCT	1
951	Unknown39	CCATCCGAAAAAGCCGCGTTTACGCCGATGTT	1
952	Unknown40	GTTTATAAAAAACACTCGCAAACAAGATGATT	1
953	E6	CTCTCAAATGCCTGCCACATCACGCGCGACGC	1
954	Unknown41	CTGGGAACCCACTTCATCGGAGCGGCTTCACC	1
955	Unknown42	CCGTATTGAGGCGCTATTCCGTGCTGTGCCGCC	1
956	E7	GCTACTTACAGAGAACTACTGGCAAAAGAAAC	1
957	E8	AGTAATCAACTCAATGCGCTCACAACGCAATG	1
958	E12	TCCACGTCGCCCGCCATCAGGTTCGCCAGCTC	1
959	E13	AACTGGTACACCCGCCTGACGTTTGTTCAGCT	1
960	Unknown49	CTTACCGCAGAACCGTACATGCGGCTCATTTC	2
961	Unknown43	GTAATTCCTCGCCGTAAACGTAACGGAAATAC	2
962	Unknown44	ATCAACGATGCCAAACTCGGTGGCGATTGGCA	2
963	E9	GCCGCGAAATCGCAGCGCCGCATGACGACTCT	2
964	Unknown45	TAATATTCTTATCCAATATTTTATTGCTTGAG	2
965	Unknown46	TAGATAGTGAACTTTATGAAGAAGTAATGAAG	2
966	Unknown47	GGGATGTCACAATGATAAGGCGTTTTCCGTTA	2
967	Unknown48	GCGGATAATTCAACAGCGTTGGGCTATAGCAC	2
968	Unknown54	GTTGAAATCTTGGCCGCAGCGGAGGAAATGGG	2
969	E10	CGCAATTACACTGACAATTCGTCAGCGCAAAC	2
970	Unknown50	AAATTTGGCTTGATGCCGCAAACAAAGAACTT	2
971	E11	AACTGCTTAAATCAAAAGGACTTCACTAATGA	2
972	Unknown51	CCCGTGTGCCCTTTACCCTTGCCGTAGTCCAA	2
973	Unknown52	ACATTGATTGATACGTGTATCAATCGCTGGTC	2
974	Unknown53	TCGCGGATTTTCTTAAACGCAGCAATAATATT	2
975	Unknown55	AGTTCAGTCCAGTTAACGCTGAACGGCGAACC	2
976	E14	TGCCGATATGCGTCCACAAATGCCGGGTAGTC	2
977	E15	TCTGTTCCAACCTTCTCGGCCAGCATATCCAC	2
978	E16	GTGGATATGCTGGCCGAGAAGGTTGGAACAGA	2
979	E17	CCATCCTGGCGGAACTGTATGCAGAAACAGGC	2
980	E18	GACTACCCGGCATTTGTGGACGCATATCGGCA	2
981	E19	GGCGTGGTGTATATCGGTCTTGATGCGTTGTC	2
